# Supplementary material for: Consistent inverse correlation between DNA methylation of the first intron and gene expression across tissues and species
Source: Epigenetics Chromatin. 2018 Jun 29;11:37. doi: 10.1186/s13072-018-0205-1 (PMC6025724; doi:10.1186/s13072-018-0205-1)
Supplement: Supplementary file 2 — Additional file 2. RRBS and RNA-seq libraries basic statistics. This file includes the raw number of reads, the alignment rates and other basic statistics of the NGS libraries prepared for this study. [file 13072_2018_205_MOESM2_ESM.xlsx]

## Sheet: RRBS
Tissue	Fish	Raw Reads	Trimmed Reads	Trimmed Rate (%)	Aligned Reads	Aligned Rate (%)	Multimap Reads	Multimap Rate (%)	Covered cytosines	Covered CpG	CpGs > 10 reads	Fold coverage	Bisulfite conversion ratio
Muscle	1	27489883	22993768	83.6445	18125282	78.8269	4729303	20.5678	4339650	989067	705397	46.51	0.990388
Muscle	2	61592313	48579707	78.873	39638257	81.5943	10188927	25.7048	5025515	1149190	839766	90.51	0.988566
Muscle	3	24648427	20810141	84.4279	17084444	82.0967	4309242	20.7074	4208609	961701	693993	45.53	0.992584
Testis	1	34346041	29047826	84.574	23594127	81.2251	6699331	23.0631	5341343	1188239	820741	49.37	0.992401
Testis	2	52640885	42078978	79.9359	34457623	81.888	9246569	26.8346	5716250	1266962	888504	68.02	0.991678
Testis	3	41336228	35274363	85.3352	28901326	81.9329	7780028	22.0558	5279122	1179765	815042	61	0.991455
* Fish number 3 for RRBS corresponds to fish number 5 for RNA-seq

## Sheet: RNA-seq
Tissue	Fish	Raw Reads	Average reads aligned (%)	Average reads unmapped (%)	Average reads aligned in duplicate (%)	Average alignment insert size
Muscle	1	36911000	75.47	1.13	50.49	175
Muscle	2	42969000	73.59	0.67	53.01	179
Muscle	3	48921000	80.21	2.66	54.78	193
Muscle	4	57742000	72.29	5.42	54.51	180
Muscle	5	45515000	90.87	0.66	17.24	168
Testis	1	45551000	89.79	0.94	17.75	181
Testis	2	46441000	90.93	0.52	15.06	175
Testis	3	39226000	90.81	0.47	12.45	182
Testis	4	38514000	90.08	0.66	18.58	171
Testis	5	47158000	89.97	1.1	15.28	174
